# Supplementary material for: Luminous Self-Assembled Fibers of Azopyridines and Quantum Dots Enabled by Synergy of Halogen Bond and Alkyl Chain Interactions
Source: Molecules. 2022 Nov 23;27(23):8165. doi: 10.3390/molecules27238165 (PMC9739974; doi:10.3390/molecules27238165)
Supplement: Supplementary file 1 [file molecules-27-08165-s001.zip]

Archive with 1 entries (1 files):
- molecules-2001712-supplementary.pdf
